# Supplementary material for: Injectable Capsaicin for the Management of Pain Due to Osteoarthritis
Source: Molecules. 2021 Feb 3;26(4):778. doi: 10.3390/molecules26040778 (PMC7913147; doi:10.3390/molecules26040778)
Supplement: Supplementary file 1 [file molecules-26-00778-s001.zip]

Archive with 4 entries (4 files):
- Supplementary file 2 Video_2.wmv
- __MACOSX/._Supplementary file 2 Video_2.wmv
- Supplementary file 1 Video_1.wmv
- __MACOSX/._Supplementary file 1 Video_1.wmv
